# Supplementary material for: Structural Characterization of Cholestane Rhamnosides from Ornithogalum saundersiae Bulbs and Their Cytotoxic Activity against Cultured Tumor Cells
Source: Molecules. 2017 Jul 25;22(8):1243. doi: 10.3390/molecules22081243 (PMC6152286; doi:10.3390/molecules22081243)
Supplement: Supplementary file 1 [file molecules-22-01243-s001.zip]

Archive with 28 entries (28 files):
- Compound 3 1H-NMR.pdf
- Compound 3 13C-NMR.pdf
- Compound 4 1H-NMR.pdf
- Compound 4 13C-NMR.pdf
- Compound 5 1H-NMR.pdf
- Compound 5 13C-NMR.pdf
- Compound 6 1H-NMR.pdf
- Compound 6 13C-NMR.pdf
- Compound 6a 1H-NMR.pdf
- Compound 6a 13C-NMR.pdf
- Compound 7 1H-NMR.pdf
- Compound 7 13C-NMR.pdf
- Compound 8 1H-NMR.pdf
- Compound 8 13C-NMR.pdf
- Compound 9 1H-NMR.pdf
- Compound 9 13C-NMR.pdf
- Compound 10 1H-NMR.pdf
- Compound 10 13C-NMR.pdf
- Compound 11 1H-NMR.pdf
- Compound 11 13C-NMR.pdf
- Compound 12 1H-NMR.pdf
- Compound 12 13C-NMR.pdf
- Compound 1 1H-NMR.pdf
- Compound 1 13C-NMR.pdf
- Compound 1a 1H-NMR.pdf
- Compound 1a 13C-NMR.pdf
- Compound 2 1H-NMR.pdf
- Compound 2 13C-NMR.pdf
